# Supplementary material for: Three Divergent Subpopulations of the Malaria Parasite Plasmodium knowlesi
Source: Emerg Infect Dis. 2017 Apr;23(4):616–24. doi: 10.3201/eid2304.161738 (PMC5367419; doi:10.3201/eid2304.161738)
Supplement: Technical Appendix 1 — Additional datasets regarding Plasmodium knowlesi genotypes in humans and macaques studied in Malaysian Borneo and peninsular Malaysia. [file 16-1738-Techapp-s1.xlsx]

## Sheet: Microsatellite scores
Article DOI: http://dx.doi.org/10.3201/eid2304.161738
Technical Appendix 1 Dataset 1. Allele scores (sizes in bp) of 10 microsatellite loci on P. knowlesi infections from human (n = 134) and macaque (n = 48) hosts across Malaysia.
Multiple alleles are shaded in gray and dominant alleles are shown in bold. Blanks indicate missing data.
Additionally, 29 isolates (sample ID shaded in green) from Divis et al. 2015 (PLoS Pathogen) had undergone repeat genotyping to obtain complete 10-locus dataset.For these isolates, allele scores in red indicate new readings, whereas previous scores are shown in black.
Sample ID	Origin	Method of genotyping	Host	NC12_2	NC03_2	NC09_1	NC12_4	NC10_1	CD08_61	CD11_157	CD13_61	CD05_06	CD13_107	No. of positive loci
BL-LT02	Balingian	PCR	Long-tailed macaque	319	129	296	220	258	228	257/260	164	260	189	10
LB-LT115	Limbang	PCR	Long-tailed macaque	316		281	220	255	219	236			174	7
LB-LT116	Limbang	PCR	Long-tailed macaque	322	132/135	281/293	241	264	216	251	167	245	192	10
LT079	Sarikei	PCR	Long-tailed macaque	325	132	308	229	258	228	242	167	251	189	10
LT079D13	Sarikei	PCR	Long-tailed macaque	316/319	129/132	281	229/241	258/261	213/219/228	242/245/254	167	248	189	10
LT105/MW	Miri	PCR	Long-tailed macaque	319/325	129	281	235/244	258	225	266	167	254	189	10
LT109/MW	Miri	PCR	Long-tailed macaque	307			232/238/244	258	213	260			174	6
LB-PT026	Limbang	PCR	Pig-tailed macaque	325	132	284	193/205/286	267	213	248	158	251	177	10
PTK015	Kapit	PCR	Pig-tailed macaque	322	132	284	226	261	213	251	161	248	186	10
PTK028	Kapit	PCR	Pig-tailed macaque	313	132	278	223/229/235	264	210	239	161	248	189	10
CDK088	Kapit	PCR	Human	319	129	281	238	258	237	245	170	254	189	10
KH397	Kapit	PCR	Human	316	129	302	226	258	216	245	170	254	189	10
KT103/13	Kapit	PCR	Human	313	132	281	232	258	216	254	173	248	192	10
KT107/13	Kapit	PCR	Human	313	132	290	229	258	225	245	167	248	189	10
KT109/13	Kapit	PCR	Human	319	129	317	241	261	216	248	170	248	189	10
KT112/14	Kapit	PCR	Human	310	132	290	229	258	210	242	167	248	189	10
KT114/14	Kapit	PCR	Human	310	132	278	229	261	213	251	158	251	183	10
KT120/14	Kapit	PCR	Human	340	132	287	238	258	228	251	167	260	189	10
KT133/14	Kapit	PCR	Human	313	132	284	229	264	213	251	158	248	174	10
KT143/14	Kapit	PCR	Human	316	132	293	226	261	213	254	158	248	183	10
KT146/14	Kapit	PCR	Human	322/343	132	296	232	255	234	251	170	248	189	10
KT147/14	Kapit	PCR	Human	313	132	284	226	264	213	251	158	254	180	10
KT151/14	Kapit	PCR	Human	313	132	284	226	261	213	248	158	248	174	10
KT161/14	Kapit	PCR	Human	322	132	287	235	264	213	260	158	251	183	10
KT163/14	Kapit	PCR	Human	325	129	281	226	252	216	245	167	245	189	10
KT165/14	Kapit	PCR	Human	316	132	293	229/235	264	213/216	248/251	158/161	248/257	183/189	10
KT172/14	Kapit	PCR	Human	325	132	278	229	264	213	245	158	266	183	10
KT175/14	Kapit	PCR	Human	316	129	317	241	258	213	245	170	245	189	10
KT176/14	Kapit	PCR	Human	319	132	290	229	258	213	251	161	248	180	10
KT186/14	Kapit	PCR	Human	310/328	132	284	235	267	213	248	158/161	254	177	10
KT198	Kapit	PCR	Human	334	132	281	226	261	213	248	158	245	177	10
KT217	Kapit	PCR	Human	322	132	287	232	258	213	263	158	251	177	10
KT221	Kapit	PCR	Human	325	132	290	226	261	213	251	158	251	186	10
KT223	Kapit	PCR	Human	322	132	299	226	255	213	248	158	248	180	10
KT224	Kapit	PCR	Human	316	132	293	232	258	213	254	161	248/251/254	177/189	10
KT225	Kapit	PCR	Human	313/334	129/132	290/302	232/235	255	213/225	254/257	161/167	245	183/189	10
KT226	Kapit	PCR	Human	316	129	293	226	261	213	245	158	248	186	10
KT229	Kapit	PCR	Human	316/319	132	281/293	226/232/235/238	258/264	213	248/254	161/167/170	248/251/254	177/189	10
KT231	Kapit	PCR	Human	337	132	350	226	264	213	260	158	251	186	10
KT233	Kapit	PCR	Human	322	132	290	232	261	213	245	158	248	189	10
KT243	Kapit	PCR	Human	316	132	284	232	261	213	245	158	260	183	10
KT263	Kapit	PCR	Human	358	132	287	226	264	213	245	158	245	177	10
KT266	Kapit	PCR	Human	316/319	132	284	226	258/261	213/216	251/254	158/161	248	177/183/186	10
KT278	Kapit	PCR	Human	316/337	129/132/135	278/311	223/232	258	213/216/219	245	158/167	245/248/254	183/189	10
KT305	Kapit	PCR	Human	310	132	278	232	264	213	248	158	248	183	10
A008E	Betong	PCR	Human	322	132	284	226	261	213	248	158	251	186	10
A011E	Betong	PCR	Human	316	135	284	229	381	213	239			183	8
BTG100	Betong	PCR	Human	319	129	281	226	261	213	242	167	251	189	10
BTG123	Betong	PCR	Human	328	129	314	238	267	213	251	167	245	189	10
LWS28	Lawas	PCR	Human	325	132	290	235	258	213	245	173	251	189	10
LWS29	Lawas	PCR	Human	319	132	281	223	258	219	245	173	248/254	189	10
LWS30	Lawas	PCR	Human	325/328	129/132	281/284	226/232	258/261	213/225	245	161/164	248/260	186/192	10
LWS31	Lawas	PCR	Human	319	132	293	226	261	213	245	158	254	177/183	10
LWS32	Lawas	PCR	Human	316	132	293	223/229	255	225	254	167	245	189	10
LWS33	Lawas	PCR	Human	325	132	281	226	264	213	248	158	248	183	10
LWS34	Lawas	PCR	Human	328	135	281	226	261	213	248	158	248	183	10
LWS35	Lawas	PCR	Human	325	132	284/290	229/232	261	216	248	167/170	248	189	10
LWS36	Lawas	PCR	Human	325	132	275/314	232/235	258/261	219/225/228	245/248/251/257	167/173	245/248/254/257	189/192	10
LWS37	Lawas	PCR	Human	331	132	293	226	261	213	245	158	254	183	10
LWS38	Lawas	PCR	Human	319	129	284	244	258	219	245/251	170	251	189	10
LWS39	Lawas	PCR	Human	310	135	281	223	258	213	251	167	251	189	10
LWS40	Lawas	PCR	Human	331	132	287	238	255	219	251	176	248	189	10
LWS41	Lawas	PCR	Human	319		281			213	245	158	251	177/189	7
LWS42	Lawas	PCR	Human	319	132	281	226	261	213	245	158	257	177	10
ML142/14	Kudat	PCR	Human	343	132	284	238	255	216	251	170	248	189	10
ML143/14	Kudat	PCR	Human	313	132	281	235	258	225	251	167	251	189	10
ML200/14	Kudat	PCR	Human	328	135	275	238	258	219	245	170	245	189	10
ML209/14	Kudat	PCR	Human	325	129	284	238	258	225	248	179	260	189	10
ML210/14	Kudat	PCR	Human	331	132	284	241	258	219	248	170	302/305	189	10
ML211/14	Kudat	PCR	Human	313	129/135	281/284	226	255/258	216/219	245/248	167	248/251	189	10
ML212/14	Kudat	PCR	Human	325	129	275/287	235	252	216/225	251	167	251	189	10
ML218/14	Kudat	PCR	Human	313	132	284	235	258	219	248	161	248	189	10
ML242/14	Kudat	PCR	Human	313	129/132	284/296	241	261	216/234	251	170	248	192	10
ML285/14	Kudat	PCR	Human	322	129/132	281/284	238/244	255/261/267	216/219	248/251/254	167	251	189	10
ML286/14	Kudat	PCR	Human	319	129	281	241	261	216/219	248/251	170	263/281	189	10
ML299/14	Kudat	PCR	Human	322	135	278	235	258	225	257	170	251	189	10
ML334/14	Kudat	PCR	Human	325	129	278/281	238	258	216/225	242/248	167	248	189	10
ML348/14	Kudat	PCR	Human	325	129	278	238	258	219	245	167	248	189	10
ML349/14	Kudat	PCR	Human	325	135	293	235	258	219	254	170	254	189	10
ML359/14	Kudat	PCR	Human	316	129	287	229	258	216	245	167	251	189	10
ML360/14	Kudat	PCR	Human	319	129	284	241	261	234	248	173	245	189	10
ML383/14	Kudat	PCR	Human	319	132	302	235	261	228	257	167	248	189	10
ML405/14	Kudat	PCR	Human	310	129	275	235	258	228	251	167	257	189	10
ML412/14	Kudat	PCR	Human	328	132	275	241	261	207	245	167	245	189	10
ML069/14	Ranau	PCR	Human	331	129	284	235	258	219	245	170	239/275	189	10
ML070/14	Ranau	PCR	Human	313	129	284	229	258	213	251	167	245	189	10
ML071/14	Ranau	PCR	Human	319	132	275/299	235	258	213/225/228	251	167	245	189/198	10
ML081/14	Ranau	PCR	Human	316	129	284	241	258	225	248	164	251	189	10
ML093/14	Ranau	PCR	Human	328	132	278	235	252	213	242	161	242	177	10
ML102/14	Ranau	PCR	Human	328	129/132	284/290	226/235	255/258	216/219/225	245/251	167/170	251	189	10
ML127/14	Ranau	PCR	Human	313	132	284	229	258	225	248	161	254/275	183	10
ML128/14	Ranau	PCR	Human	319/322	129/132	284/308	238	255/258	216/234	248/257	167/170	248/257	189/192	10
ML138/14	Ranau	PCR	Human	325	129	284	235	258	213	245	170	251	189	10
ML154/14	Ranau	PCR	Human	337	129/135	281/284	232/235	255	219	245/260	161/170	251	189	10
ML190/14	Ranau	PCR	Human	325	132	281	250	261	234	248	167	248	189	10
ML191/14	Ranau	PCR	Human	328	129/132	287	226/238	261	219	248/254	167/173	245	189	10
ML192/14	Ranau	PCR	Human	328	132	287	226/238	261	219	254	167	245	189	10
ML221/14	Ranau	PCR	Human	328	129	362	238	267	213	254	167	251	189	10
ML222/14	Ranau	PCR	Human	310	132	296	229	264	213	263/269	158	257	186	10
ML243/14	Ranau	PCR	Human	322	132	284	229	258	213	254	161	248	183	10
ML255/14	Ranau	PCR	Human	310	132	296	229	264	213	263/269	158	257	186	10
ML258/14	Ranau	PCR	Human	349	129	278/314	238	258	225/234	245	179	248	189	10
ML313/14	Ranau	PCR	Human	319	132	290	241	258	225	251	170	248	189	10
ML345/14	Ranau	PCR	Human	358	129	284	229	252	225	248	173	248	189	10
ML354/14	Ranau	PCR	Human	316	132	281	232/238	258	213/225	245	167/170	248	189	10
ML355/14	Ranau	PCR	Human	334	135	326	241	261	216	254	170	257	192	10
ML406/14	Ranau	PCR	Human	328	135	293	229	261	213	248	161	245	189	10
ML407/14	Ranau	PCR	Human	322	132	293	241	258	225	254	167	248	189	10
ML433/14	Ranau	PCR	Human	328	132	317	241	258	225	257	170	257	189	10
ML078/14	Tenom	PCR	Human	319	132	284	229	258	216	251	167	251	189	10
ML110/14	Tenom	PCR	Human	328	129	281	235	252	216	251	167	248	189	10
ML137/14	Tenom	PCR	Human	310	129/132/135	281/332	238	258/267	213/219	242/248/252	164/170/173	248	189/192	10
ML152/14	Tenom	PCR	Human	316	129	275	235	258	225	251	170	251	189	10
ML153/14	Tenom	PCR	Human	331/337	129/135	284	235/238	258/264	213	248	170/173	245	189/192	10
ML155/14	Tenom	PCR	Human	316	135	281	229	258	234	254	167	248	189	10
ML161/14	Tenom	PCR	Human	319/322	132	281	226/229/234	252	219	248/251	170	251	189	10
ML240/14	Tenom	PCR	Human	319/325	129/132	281/284/302/326	229/232/238	258	216/225	242/245/248/251	167/170/173	248	189	10
ML241/14	Tenom	PCR	Human	331	129	287	229	258	213	248	158	257	183	10
ML247/14	Tenom	PCR	Human	334/337	135	287	229/265	261	228	251	170	248	189	10
ML283/14	Tenom	PCR	Human	310	132	287	235	261	213	257	161	248	177	10
ML289/14	Tenom	PCR	Human	316	132	287	241	264	207	245	170	248	189	10
ML290/14	Tenom	PCR	Human	325	129	278	241	261	207	251	167	251	189	10
ML308/14	Tenom	PCR	Human	310/325	132/135	284/320	229/238	258/261	213/216	248	161/173	245	177/189	10
ML316/14	Tenom	PCR	Human	319	132	275	238	258	219	242	167	254	189	10
ML322/14	Tenom	PCR	Human	325	129	281	238	258	216/234	254	170	251	189	10
ML330/14	Tenom	PCR	Human	325	132	287	241	258	234	248	161	248	189	10
ML331/14	Tenom	PCR	Human	310	132	287/314	229	255/258	213/234	248/254	167	248	189	10
ML346/14	Tenom	PCR	Human	322	132	275/278	244	261	213/216/219	242/245/251	167/173	248/251	189/192	10
ML350/14	Tenom	PCR	Human	319	129	287	238	258	216/234	248	164/167	248/254	189	10
ML402/14	Tenom	PCR	Human	325	129	308	241	258	228	248	167	248	189	10
ML419/14	Tenom	PCR	Human	343/355	129	281	229	252	216	245	167	251	189	10
MF347	Selangor	PCR	Long-tailed macaque	325	135	278	229	267	234	245	170	278	186	10
MF349	Selangor	PCR	Long-tailed macaque	328	129	278	223/232	261/267	228/234	242/245	167/170	248/251	186	10
MF350	Selangor	PCR	Long-tailed macaque	322	129	290	223/232	264	207/219	245/248	167/173	251	186	10
MF351	Selangor	PCR	Long-tailed macaque	310/316/334	135	278	229/235	267	234	242/245	170/173	248/251/278	186	10
MF353	Selangor	PCR	Long-tailed macaque	322	129	290	223	267	219	248	170	245/248	186	10
MF354	Selangor	PCR	Long-tailed macaque	322	129	284	229	267	225	245	173	251	186	10
MF356	Selangor	PCR	Long-tailed macaque	319	129	278	223/232	264	216/228	242	170/173	248/251	186	10
MF358	Selangor	PCR	Long-tailed macaque	310/319	129/132/135	278	223/229/232	261/267	228/234	245	170/173	248/251/275/278	186	10
MF361	Selangor	PCR	Long-tailed macaque	364	129	278	223	267	234	248	173	248	186	10
MF362	Selangor	PCR	Long-tailed macaque	364	135	290	226	267	210	245	170	257	186	10
MF363	Selangor	PCR	Long-tailed macaque	307/328	129/132/135	278	223/232	261/264/267	207/231	242/245/248	167/173	248/251	186	10
MF415	Selangor	PCR	Long-tailed macaque	319	129	278	232	267	207	245	173	254/269	186	10
MF419	Selangor	PCR	Long-tailed macaque	307	129	278	226/229	267	219/234	248	176	248/278	186	10
MF452	Selangor	PCR	Long-tailed macaque	322	129	278	232	261	225	242	173	248	186	10
MF555	Selangor	PCR	Long-tailed macaque	319	129	290	229	267	231	245	170	245	186	10
MF556	Selangor	PCR	Long-tailed macaque	316	135		229	267	216	245	158		183	8
MF589	Selangor	PCR	Long-tailed macaque	313	132	287		258		245	173		186	7
MF796	Negeri Sembilan	PCR	Long-tailed macaque	325		278	229/235	261	216/219	254	158/161	257	174	9
MF799	Negeri Sembilan	PCR	Long-tailed macaque	325		278	232	261	216		158	257	174/192	8
MF802	Negeri Sembilan	PCR	Long-tailed macaque	328/331/337			232/235	264	219/222	254	158	257	174	8
MF805	Negeri Sembilan	PCR	Long-tailed macaque	328/337		281/293	232/238	264	222/228	254/257/260	158	257/278	174/195	9
MF806	Negeri Sembilan	PCR	Long-tailed macaque	325	135/138	287		261	216/219/222/231	251/254/260	158/164	254/257/260	192/195	9
MF809	Negeri Sembilan	PCR	Long-tailed macaque	322/325/328	135	284/293/296	226/229/235/238	258/267	213/216/222/228	248/251/257	158/161	251/254/257	186/192	10
MF813	Negeri Sembilan	PCR	Long-tailed macaque	319	132	290/293/320	223/232/235	252/258	213	242/254	158	245/248/254	177/186/189	10
MF834	Negeri Sembilan	PCR	Long-tailed macaque	316/325	135	290/293	229/238	261/264	216	245/257	158	245/251	177/183/189/192	10
MF835	Negeri Sembilan	PCR	Long-tailed macaque	310		290	226	261	213/216/219/225	242/251/254	158	245/251	174/186	9
MF836	Negeri Sembilan	PCR	Long-tailed macaque	313/322	135	290/296	226/235	258	216/225	245		251	177/183/189	9
MF837	Negeri Sembilan	PCR	Long-tailed macaque	319		296	229/235	261/264	219/222/225/228	254	158/161	248/251	189/195	9
MF839	Negeri Sembilan	PCR	Long-tailed macaque			293	229/232	264/270	222/228/231	254/260/263	176	251/263	174	8
MF840	Negeri Sembilan	PCR	Long-tailed macaque	319/325	132/135	287	226/229/232/244	261/267	219/222/225	248/251/257/260	173	254	174/198	10
MF842	Negeri Sembilan	PCR	Long-tailed macaque	313/319/328	129/132/135	284	226/229/238/241	258/261/267	216/219/222/228	248/251/254/257	158	251	174/183/192	10
MF843	Negeri Sembilan	PCR	Long-tailed macaque	310/319	132	278	226/232/235	261/264	213/216/222	248	158	248	174	10
MF873	Perak	PCR	Long-tailed macaque	310/313/316	132	278	229/232	261/264	213	248	158	251	174	10
MF886	Perak	PCR	Long-tailed macaque	313/322	132/135	284	229/232/235	264/267	222	251	158/182	251	177/186/189	10
MF890	Perak	PCR	Long-tailed macaque	316/331	132	284	229/235	264	222	251		251	180/189	9
MF895	Perak	PCR	Long-tailed macaque	322/331	132	281	232	264	219	248	158/164	248	186	10
MF898	Perak	PCR	Long-tailed macaque	328	129	278	229	258	216	245	170	248	186	10
MF899	Perak	PCR	Long-tailed macaque	331	132	281	232	261	219	248	158	248	174/186	10
KEL31	Kelantan	PCR	Human	319	129	278	229	267	210	239	170	245	201	10
KEL32	Kelantan	PCR	Human	319/325/334	129	278	229/232	261/264	213/216/228	245/248/251	170/173	242/248/251	186	10
KEL34	Kelantan	PCR	Human	328	135	278	229	267	216	248	185	254	186	10
KEL35	Kelantan	PCR	Human	322	129	299	229/232	267	225	248	161	245/251	186	10
KEL36	Kelantan	PCR	Human	316/319	129	278	229	270	234	245	167	248	186	10
KEL38	Kelantan	PCR	Human	319	132	278	229	267	213	239	173	260	207	10
KEL39	Kelantan	PCR	Human	334	129	278/299	226/232	258/261/267	210/216/228	242/245	164/167/170	245/248/251	186	10
KEL40	Kelantan	PCR	Human	319	129	278	229	261	231	239	173	251	186	10
KEL41	Kelantan	PCR	Human	319	129/135	275	226/232	261	213/225	248	167	248	177	10
KEL42	Kelantan	PCR	Human	313	132	278	226/232	381	231	245	173	278	174	10
KEL43	Kelantan	PCR	Human	319	129	278	229/235	264	216	242/248	173	245/257	174/186	10
KEL44	Kelantan	PCR	Human	322	129	278	223	267	210	239	176	254/275	201	10
KEL45	Kelantan	PCR	Human	316	129	281	229	261	213	245	173	248	180	10
PKNH_v2	Laboratory isolate	Sequencing		346	153	290	235	276	231	248	176	251	186	10
PkNURI	Laboratory isolate	PCR		313	129	278	223	270	207	248	170	272	186	10
PkHackeri	Laboratory isolate	Sequencing		346	141	278	232	258	225	251	173	248	186	10
PkPhilippines	Laboratory isolate	Sequencing		346	132	287	226	270	225	248	173	245	186	10
PkMR4H	Laboratory isolate	Sequencing		349	132	278	229	270	213	248	185	248	186	10
PkHAW	Laboratory isolate	Sequencing		346	153	290	235	276	231	248	176	251	186	10
PkMalayan	Laboratory isolate	Sequencing		346	150	290	235	276	228	248	176	251	186	10
LT072	Kapit	PCR	Long-tailed macaque	337	129	281/284/287/290	226/235	255/267	213	245	167/170	245/248/251	189	10
LT082	Kapit	PCR	Long-tailed macaque	322	132	281/287/290	232	267	225	248	167	251	192	10
CDK006	Kapit	PCR	Human	319	132/135	281/314	232/235/247	258/264	213/219	242/245	167/173	248	186	10
CDK016	Kapit	PCR	Human	316	129	305	241	261	228	245	167	254	186	10
CDK041	Kapit	PCR	Human	319/334/340	129	287	229/232	261	207/228	245	167/170	248	186	10
CDK187	Kapit	PCR	Human	337	129	281	238	258	216	245	167	251	186	10
KH296	Kapit	PCR	Human	322	132	299	226	255	213	254	161	248	183	10
KH343	Kapit	PCR	Human	352/355	132	335	232	261	213	251	161	248	180	10
KT016/13	Kapit	PCR	Human	322	129	278	229	264	216	245	167	248	186	10
KT019/13	Kapit	PCR	Human	313	132	281	235	261	225	248	167	245	189	10
KT028/13	Kapit	PCR	Human	316	132	293	235	270	216	251	167	248	186	10
KT043/13	Kapit	PCR	Human	319	132	281	235	261	213	251	167	257	186	10
KT067/13	Kapit	PCR	Human	322	132	284	226	258	213	275	161	254	174	10
KT085/13	Kapit	PCR	Human	310	132	290	232	264	213	257	161	263	180	10
KT086/13	Kapit	PCR	Human	313	132	278	244	261	207	245	176	248	186	10
KT090/13	Kapit	PCR	Human	343	135	281	229	261	225	251	167	239	189	10
BTG065	Betong	PCR	Human	349	129	281	226	258	213	242	167	320	186	10
BTG068	Betong	PCR	Human	319	129	281	241	258	213	245	170	248	186	10
BTG079	Betong	PCR	Human	322/337	132	281	229	258/261	213	254	167/170	248/251	186	10
BTG080	Betong	PCR	Human	322	132	296	226	267	213	251	176	251	186	10
BTG082	Betong	PCR	Human	319	129/132	284/314	235/238	264	213	251	164/167	245	189	10
NW/44/04	Kanowit	PCR	Human	319	132	275	229	258	213	245	170	254	186	10
DFS002	Sarikei	PCR	Human	322	132	278	232	264	213	248	158	248	177	10
DFS590	Sarikei	PCR	Human	331	129	314	235	258	213	245	167	314	186	10
ML092/13	Kudat	PCR	Human	382/385	129	275	235	255	225	248	173	248	186	10
ML126/13	Kudat	PCR	Human	313	129	278	241	255	219	251	170	245	186	10
ML161/13	Ranau	PCR	Human	313	129	281	235	258	216	245	170	254/296	189	10
ML207/13	Ranau	PCR	Human	325	132	293	226/238	255/258	219	248	164	254	189	10
ML221/13	Ranau	PCR	Human	346	135	281	226	261	225	245	170	248	189	10

## Sheet: Sheet1
Article DOI: http://dx.doi.org/10.3201/eid2304.161738
Technical Appendix Dataset 2. Summary of subpopulation cluster assignment on 758 P. knowlesi infections
The cluster assignment for each individual infection was determined using 3 clustering exercises.
A consensus of cluster assignment for each individual was determined by at least two of three agreements of clustering exercises.
DAPC, discrimiminant analysis of principal component; LOCPRIOR, admixture with LOCPRIOR model of STRUCTURE analysis; PCoA, principal component analysis
Sample ID	Host	Location	DAPC (Cluster)	PCoA (Cluster)	LOCPRIOR (Cluster)	Consensus (Cluster)	Agreement (No. of clustering exercise)
LT003	long-tailed macaque	Kapit	1	1	1	1	3
LT004	long-tailed macaque	Kapit	1	1	1	1	3
LT020	long-tailed macaque	Kapit	1	1	1	1	3
LT022	long-tailed macaque	Kapit	1	1	1	1	3
LT024	long-tailed macaque	Kapit	1	1	1	1	3
LT026	long-tailed macaque	Kapit	1	1	1	1	3
LT033	long-tailed macaque	Kapit	1	1	1	1	3
LT040	long-tailed macaque	Kapit	1	1	1	1	3
LT042	long-tailed macaque	Kapit	1	1	1	1	3
LT043	long-tailed macaque	Kapit	1	1	1	1	3
LT048	long-tailed macaque	Kapit	1	1	1	1	3
LT049	long-tailed macaque	Kapit	1	1	1	1	3
LT050	long-tailed macaque	Kapit	1	1	1	1	3
LT051	long-tailed macaque	Kapit	1	2	1	1	2
LT053	long-tailed macaque	Kapit	2	2	2	2	3
LT054	long-tailed macaque	Kapit	1	1	1	1	3
LT055	long-tailed macaque	Kapit	1	1	1	1	3
LT056	long-tailed macaque	Kapit	1	2	1	1	2
LT058	long-tailed macaque	Kapit	1	1	1	1	3
LT062	long-tailed macaque	Kapit	1	1	1	1	3
LT063	long-tailed macaque	Kapit	3	1	1	1	2
LT065	long-tailed macaque	Kapit	1	3	1	1	2
LT066	long-tailed macaque	Kapit	1	1	1	1	3
LT067	long-tailed macaque	Kapit	1	1	1	1	3
LT069	long-tailed macaque	Kapit	1	1	1	1	3
LT070	long-tailed macaque	Kapit	1	1	1	1	3
LT072	long-tailed macaque	Kapit	1	1	1	1	3
LT073	long-tailed macaque	Kapit	1	1	1	1	3
LT082	long-tailed macaque	Kapit	3	2	1	0	0
LT083	long-tailed macaque	Kapit	1	1	1	1	3
LT084	long-tailed macaque	Kapit	1	1	1	1	3
LT085	long-tailed macaque	Kapit	1	3	1	1	2
LT086	long-tailed macaque	Kapit	3	1	1	1	2
LT089	long-tailed macaque	Kapit	1	1	1	1	3
LT091	long-tailed macaque	Kapit	1	1	1	1	3
LT098	long-tailed macaque	Kapit	1	1	1	1	3
LT079	long-tailed macaque	Sarikei	1	1	1	1	3
LT079D13	long-tailed macaque	Sarikei	1	1	1	1	3
BL-LT02	long-tailed macaque	Balingian	1	1	1	1	3
LB-LT116	long-tailed macaque	Limbang	3	1	1	1	2
LT105/MW	long-tailed macaque	Miri	1	1	1	1	3
LB-PT026	pig-tailed macaque	Limbang	2	2	2	2	3
PTK001	pig-tailed macaque	Kapit	2	2	2	2	3
PTK010	pig-tailed macaque	Kapit	2	2	2	2	3
PTK011	pig-tailed macaque	Kapit	2	2	2	2	3
PTK012	pig-tailed macaque	Kapit	2	2	2	2	3
PTK013	pig-tailed macaque	Kapit	2	2	2	2	3
PTK014	pig-tailed macaque	Kapit	2	2	2	2	3
PTK015	pig-tailed macaque	Kapit	2	2	2	2	3
PTK018	pig-tailed macaque	Kapit	2	2	2	2	3
PTK019	pig-tailed macaque	Kapit	2	2	2	2	3
PTK022	pig-tailed macaque	Kapit	2	2	2	2	3
PTK024	pig-tailed macaque	Kapit	2	2	2	2	3
PTK028	pig-tailed macaque	Kapit	1	2	2	2	2
CDK006	human	Kapit	1	1	1	1	3
CDK016	human	Kapit	1	1	1	1	3
CDK018	human	Kapit	1	2	1	1	2
CDK025	human	Kapit	1	3	1	1	2
CDK026	human	Kapit	2	2	2	2	3
CDK037	human	Kapit	2	2	2	2	3
CDK041	human	Kapit	1	3	1	1	2
CDK048	human	Kapit	1	1	1	1	3
CDK051	human	Kapit	1	1	1	1	3
CDK053	human	Kapit	1	1	1	1	3
CDK064	human	Kapit	1	1	1	1	3
CDK076	human	Kapit	1	1	1	1	3
CDK083	human	Kapit	1	3	1	1	2
CDK088	human	Kapit	1	1	1	1	3
CDK093	human	Kapit	2	2	2	2	3
CDK097	human	Kapit	2	2	2	2	3
CDK110	human	Kapit	1	1	1	1	3
CDK114	human	Kapit	1	1	1	1	3
CDK115	human	Kapit	2	2	2	2	3
CDK119	human	Kapit	1	1	1	1	3
CDK121	human	Kapit	1	1	1	1	3
CDK122	human	Kapit	3	1	1	1	2
CDK124	human	Kapit	1	1	1	1	3
CDK128	human	Kapit	2	2	2	2	3
CDK130	human	Kapit	2	2	2	2	3
CDK147	human	Kapit	1	1	1	1	3
CDK155	human	Kapit	1	1	1	1	3
CDK157	human	Kapit	1	1	1	1	3
CDK158	human	Kapit	1	3	1	1	2
CDK159	human	Kapit	1	1	1	1	3
CDK164	human	Kapit	2	2	2	2	3
CDK168	human	Kapit	2	2	2	2	3
CDK169	human	Kapit	1	1	1	1	3
CDK173	human	Kapit	1	3	1	1	2
CDK177	human	Kapit	1	3	1	1	2
CDK180	human	Kapit	2	2	2	2	3
CDK181	human	Kapit	2	2	2	2	3
CDK185	human	Kapit	1	3	1	1	2
CDK187	human	Kapit	1	1	1	1	3
CDK188	human	Kapit	2	2	2	2	3
CDK189	human	Kapit	1	1	1	1	3
CDK195	human	Kapit	1	1	1	1	3
CDK197	human	Kapit	1	1	1	1	3
CDK201	human	Kapit	1	1	1	1	3
CDK203	human	Kapit	1	1	1	1	3
CDK206	human	Kapit	2	2	2	2	3
CDK208	human	Kapit	2	2	2	2	3
KH001	human	Kapit	1	1	1	1	3
KH006	human	Kapit	1	1	1	1	3
KH014	human	Kapit	1	1	1	1	3
KH016	human	Kapit	3	1	1	1	2
KH021	human	Kapit	1	2	1	1	2
KH023	human	Kapit	2	2	2	2	3
KH026	human	Kapit	1	1	1	1	3
KH029	human	Kapit	1	1	1	1	3
KH031	human	Kapit	2	2	2	2	3
KH032	human	Kapit	2	2	2	2	3
KH034	human	Kapit	3	2	1	0	0
KH035	human	Kapit	1	1	1	1	3
KH036	human	Kapit	3	2	2	2	2
KH039	human	Kapit	2	2	2	2	3
KH043	human	Kapit	1	1	1	1	3
KH044	human	Kapit	1	1	1	1	3
KH045	human	Kapit	1	1	1	1	3
KH046	human	Kapit	1	3	1	1	2
KH050	human	Kapit	1	1	1	1	3
KH054	human	Kapit	3	1	1	1	2
KH058	human	Kapit	1	1	1	1	3
KH096	human	Kapit	2	2	2	2	3
KH100	human	Kapit	2	2	2	2	3
KH106	human	Kapit	1	1	1	1	3
KH107	human	Kapit	1	3	1	1	2
KH108	human	Kapit	2	2	2	2	3
KH115	human	Kapit	2	2	2	2	3
KH131	human	Kapit	1	3	1	1	2
KH137	human	Kapit	1	1	1	1	3
KH167	human	Kapit	1	1	1	1	3
KH176	human	Kapit	1	1	1	1	3
KH185	human	Kapit	1	1	1	1	3
KH195	human	Kapit	1	1	1	1	3
KH225	human	Kapit	2	2	2	2	3
KH229	human	Kapit	1	1	1	1	3
KH273	human	Kapit	2	2	2	2	3
KH275	human	Kapit	2	2	2	2	3
KH294	human	Kapit	2	2	2	2	3
KH296	human	Kapit	2	2	2	2	3
KH343	human	Kapit	2	2	2	2	3
KH369	human	Kapit	3	1	1	1	2
KH381	human	Kapit	1	1	1	1	3
KH397	human	Kapit	1	1	1	1	3
KH398	human	Kapit	1	3	1	1	2
KH409	human	Kapit	1	2	1	1	2
KH431	human	Kapit	2	2	2	2	3
KH433	human	Kapit	1	1	1	1	3
KH462	human	Kapit	1	1	1	1	3
KH468	human	Kapit	1	1	1	1	3
KT001/13	human	Kapit	1	1	1	1	3
KT003/13	human	Kapit	1	2	1	1	2
KT004/13	human	Kapit	1	1	1	1	3
KT005/13	human	Kapit	2	2	2	2	3
KT006/13	human	Kapit	1	1	1	1	3
KT007/13	human	Kapit	1	1	1	1	3
KT008/13	human	Kapit	1	1	1	1	3
KT009/13	human	Kapit	1	1	1	1	3
KT011/13	human	Kapit	1	1	1	1	3
KT012/13	human	Kapit	1	1	1	1	3
KT013/13	human	Kapit	1	1	1	1	3
KT016/13	human	Kapit	1	3	1	1	2
KT017/13	human	Kapit	2	2	2	2	3
KT018/13	human	Kapit	3	2	1	0	0
KT019/13	human	Kapit	1	1	1	1	3
KT020/13	human	Kapit	1	1	1	1	3
KT022/13	human	Kapit	1	1	1	1	3
KT023/13	human	Kapit	1	1	1	1	3
KT024/13	human	Kapit	2	2	2	2	3
KT025/13	human	Kapit	2	2	2	2	3
KT026/13	human	Kapit	1	1	1	1	3
KT027/13	human	Kapit	2	2	2	2	3
KT028/13	human	Kapit	1	1	1	1	3
KT029/13	human	Kapit	1	1	1	1	3
KT030/13	human	Kapit	1	1	1	1	3
KT031/13	human	Kapit	2	2	2	2	3
KT033/13	human	Kapit	1	1	1	1	3
KT034/13	human	Kapit	1	1	1	1	3
KT035/13	human	Kapit	1	1	1	1	3
KT036/13	human	Kapit	1	1	1	1	3
KT037/13	human	Kapit	1	1	1	1	3
KT038/13	human	Kapit	1	3	1	1	2
KT039/13	human	Kapit	1	1	1	1	3
KT040/13	human	Kapit	1	1	1	1	3
KT041/13	human	Kapit	3	2	1	0	0
KT042/13	human	Kapit	2	2	2	2	3
KT043/13	human	Kapit	1	1	1	1	3
KT044/13	human	Kapit	2	2	2	2	3
KT045/13	human	Kapit	2	2	2	2	3
KT046/13	human	Kapit	2	2	2	2	3
KT048/13	human	Kapit	1	1	1	1	3
KT049/13	human	Kapit	1	1	1	1	3
KT050/13	human	Kapit	1	1	1	1	3
KT051/13	human	Kapit	2	2	2	2	3
KT052/13	human	Kapit	1	1	1	1	3
KT055/13	human	Kapit	2	2	2	2	3
KT056/13	human	Kapit	2	2	2	2	3
KT057/13	human	Kapit	1	1	1	1	3
KT058/13	human	Kapit	1	1	1	1	3
KT060/13	human	Kapit	1	1	1	1	3
KT061/13	human	Kapit	2	2	2	2	3
KT062/13	human	Kapit	1	1	1	1	3
KT063/13	human	Kapit	2	2	2	2	3
KT064/13	human	Kapit	1	1	1	1	3
KT065/13	human	Kapit	2	2	2	2	3
KT066/13	human	Kapit	1	1	1	1	3
KT067/13	human	Kapit	2	2	2	2	3
KT069/13	human	Kapit	1	1	1	1	3
KT070/13	human	Kapit	2	2	2	2	3
KT071/13	human	Kapit	1	1	1	1	3
KT072/13	human	Kapit	1	1	1	1	3
KT073/13	human	Kapit	1	1	1	1	3
KT074/13	human	Kapit	2	2	2	2	3
KT076/13	human	Kapit	1	1	1	1	3
KT077/13	human	Kapit	1	1	1	1	3
KT078/13	human	Kapit	1	1	1	1	3
KT079/13	human	Kapit	2	2	1	2	2
KT080/13	human	Kapit	1	1	1	1	3
KT081/13	human	Kapit	1	1	1	1	3
KT082/13	human	Kapit	1	2	1	1	2
KT083/13	human	Kapit	1	1	1	1	3
KT084/13	human	Kapit	1	2	1	1	2
KT085/13	human	Kapit	2	2	2	2	3
KT086/13	human	Kapit	1	1	1	1	3
KT087/13	human	Kapit	1	1	1	1	3
KT088/13	human	Kapit	1	1	1	1	3
KT090/13	human	Kapit	1	1	1	1	3
KT091/13	human	Kapit	1	1	1	1	3
KT092/13	human	Kapit	1	1	1	1	3
KT093/13	human	Kapit	2	2	2	2	3
KT094/13	human	Kapit	1	1	1	1	3
KT095/13	human	Kapit	1	1	1	1	3
KT096/13	human	Kapit	1	1	1	1	3
KT097/13	human	Kapit	1	1	1	1	3
KT098/13	human	Kapit	1	1	1	1	3
KT099/13	human	Kapit	1	1	1	1	3
KT100/13	human	Kapit	3	1	3	3	2
KT103/13	human	Kapit	1	1	1	1	3
KT107/13	human	Kapit	1	1	1	1	3
KT109/13	human	Kapit	1	3	1	1	2
KT112/14	human	Kapit	1	1	1	1	3
KT114/14	human	Kapit	2	2	2	2	3
KT120/14	human	Kapit	1	1	1	1	3
KT133/14	human	Kapit	2	2	2	2	3
KT143/14	human	Kapit	2	2	2	2	3
KT146/14	human	Kapit	1	1	1	1	3
KT147/14	human	Kapit	2	2	2	2	3
KT151/14	human	Kapit	2	2	2	2	3
KT161/14	human	Kapit	2	2	2	2	3
KT163/14	human	Kapit	1	1	1	1	3
KT165/14	human	Kapit	2	2	2	2	3
KT172/14	human	Kapit	2	2	2	2	3
KT175/14	human	Kapit	1	1	1	1	3
KT176/14	human	Kapit	2	2	2	2	3
KT186/14	human	Kapit	2	2	2	2	3
KT198	human	Kapit	2	2	2	2	3
KT217	human	Kapit	2	2	2	2	3
KT221	human	Kapit	2	2	2	2	3
KT223	human	Kapit	2	2	2	2	3
KT224	human	Kapit	1	2	2	2	2
KT225	human	Kapit	1	1	1	1	3
KT226	human	Kapit	2	3	2	2	2
KT229	human	Kapit	1	1	1	1	3
KT231	human	Kapit	2	2	2	2	3
KT233	human	Kapit	2	2	2	2	3
KT243	human	Kapit	2	2	2	2	3
KT263	human	Kapit	2	2	2	2	3
KT266	human	Kapit	2	2	2	2	3
KT278	human	Kapit	1	1	1	1	3
KT305	human	Kapit	2	2	2	2	3
A008E	human	Betong	2	2	2	2	3
BTG024	human	Betong	1	1	1	1	3
BTG025	human	Betong	2	2	2	2	3
BTG026	human	Betong	1	1	1	1	3
BTG028	human	Betong	1	1	1	1	3
BTG029	human	Betong	1	3	1	1	2
BTG031	human	Betong	1	1	1	1	3
BTG032	human	Betong	1	3	1	1	2
BTG033	human	Betong	2	2	2	2	3
BTG035	human	Betong	1	1	1	1	3
BTG036	human	Betong	1	1	1	1	3
BTG037	human	Betong	1	1	1	1	3
BTG038	human	Betong	1	1	1	1	3
BTG039	human	Betong	1	3	1	1	2
BTG041	human	Betong	1	3	1	1	2
BTG042	human	Betong	1	3	1	1	2
BTG044	human	Betong	2	2	2	2	3
BTG046	human	Betong	1	3	1	1	2
BTG047	human	Betong	1	1	1	1	3
BTG049	human	Betong	1	1	1	1	3
BTG050	human	Betong	1	1	1	1	3
BTG051	human	Betong	1	1	1	1	3
BTG052	human	Betong	1	1	1	1	3
BTG053	human	Betong	1	1	1	1	3
BTG054	human	Betong	1	1	1	1	3
BTG055	human	Betong	1	1	1	1	3
BTG056	human	Betong	2	2	2	2	3
BTG057	human	Betong	1	1	1	1	3
BTG058	human	Betong	1	1	1	1	3
BTG059	human	Betong	2	2	2	2	3
BTG060	human	Betong	1	1	1	1	3
BTG061	human	Betong	1	1	1	1	3
BTG062	human	Betong	1	1	1	1	3
BTG063	human	Betong	2	2	2	2	3
BTG064	human	Betong	2	2	1	2	2
BTG065	human	Betong	1	1	1	1	3
BTG066	human	Betong	1	1	1	1	3
BTG067	human	Betong	1	1	1	1	3
BTG068	human	Betong	1	1	1	1	3
BTG069	human	Betong	1	1	1	1	3
BTG071	human	Betong	1	1	1	1	3
BTG072	human	Betong	1	1	1	1	3
BTG074	human	Betong	1	1	1	1	3
BTG075	human	Betong	1	1	1	1	3
BTG076	human	Betong	1	1	1	1	3
BTG077	human	Betong	1	1	1	1	3
BTG078	human	Betong	1	1	1	1	3
BTG079	human	Betong	1	1	1	1	3
BTG080	human	Betong	1	2	1	1	2
BTG081	human	Betong	1	1	1	1	3
BTG082	human	Betong	2	2	1	2	2
BTG083	human	Betong	1	1	1	1	3
BTG084	human	Betong	1	1	1	1	3
BTG085	human	Betong	1	1	1	1	3
BTG086	human	Betong	1	1	1	1	3
BTG089	human	Betong	1	1	1	1	3
BTG090	human	Betong	1	1	1	1	3
BTG091	human	Betong	1	1	1	1	3
BTG093	human	Betong	1	1	1	1	3
BTG095	human	Betong	1	3	1	1	2
BTG096	human	Betong	2	2	2	2	3
BTG097	human	Betong	1	1	1	1	3
BTG098	human	Betong	1	3	1	1	2
BTG099	human	Betong	1	2	1	1	2
BTG100	human	Betong	1	1	1	1	3
BTG101	human	Betong	2	2	2	2	3
BTG102	human	Betong	1	1	1	1	3
BTG103	human	Betong	1	1	1	1	3
BTG104	human	Betong	1	1	1	1	3
BTG105	human	Betong	1	1	1	1	3
BTG106	human	Betong	1	1	1	1	3
BTG107	human	Betong	1	1	1	1	3
BTG108	human	Betong	1	1	1	1	3
BTG110	human	Betong	1	1	1	1	3
BTG111	human	Betong	1	1	1	1	3
BTG112	human	Betong	1	1	1	1	3
BTG113	human	Betong	2	2	2	2	3
BTG114	human	Betong	1	1	1	1	3
BTG123	human	Betong	1	1	1	1	3
NW/09/01	human	Kanowit	1	3	1	1	2
NW/10/01	human	Kanowit	1	2	1	1	2
NW/11/01	human	Kanowit	1	1	1	1	3
NW/12/01	human	Kanowit	2	2	2	2	3
NW/13/01	human	Kanowit	2	2	2	2	3
NW/15/02	human	Kanowit	2	2	2	2	3
NW/16/02	human	Kanowit	1	1	1	1	3
NW/18/03	human	Kanowit	2	2	2	2	3
NW/24/03	human	Kanowit	2	2	2	2	3
NW/25/03	human	Kanowit	2	2	2	2	3
NW/26/03	human	Kanowit	1	1	1	1	3
NW/28/03	human	Kanowit	1	1	1	1	3
NW/30/03	human	Kanowit	2	2	2	2	3
NW/31/03	human	Kanowit	2	2	2	2	3
NW/32/03	human	Kanowit	2	2	2	2	3
NW/33/03	human	Kanowit	1	1	1	1	3
NW/35/03	human	Kanowit	2	2	2	2	3
NW/36/04	human	Kanowit	2	2	2	2	3
NW/37/04	human	Kanowit	2	2	2	2	3
NW/39/04	human	Kanowit	1	1	1	1	3
NW/40/04	human	Kanowit	2	2	2	2	3
NW/41/04	human	Kanowit	1	2	1	1	2
NW/42/04	human	Kanowit	2	2	2	2	3
NW/44/04	human	Kanowit	1	1	1	1	3
NW/45/04	human	Kanowit	2	2	2	2	3
NW/46/04	human	Kanowit	2	2	2	2	3
NW/50/04	human	Kanowit	1	1	1	1	3
NW/51/04	human	Kanowit	1	1	1	1	3
NW/52/04	human	Kanowit	2	2	2	2	3
NW/54/04	human	Kanowit	1	1	1	1	3
NW/56/04	human	Kanowit	1	1	1	1	3
NW/57/04	human	Kanowit	1	1	1	1	3
NW/61/05	human	Kanowit	2	2	2	2	3
NW/69/05	human	Kanowit	1	1	1	1	3
DFS002	human	Sarikei	2	2	2	2	3
DFS020	human	Sarikei	1	1	1	1	3
DFS032	human	Sarikei	1	1	1	1	3
DFS095	human	Sarikei	2	2	2	2	3
DFS423	human	Sarikei	1	1	1	1	3
DFS424	human	Sarikei	1	1	1	1	3
DFS518	human	Sarikei	1	1	1	1	3
DFS519	human	Sarikei	1	1	1	1	3
DFS539	human	Sarikei	1	1	1	1	3
DFS585	human	Sarikei	1	1	1	1	3
DFS590	human	Sarikei	1	1	1	1	3
DFS595	human	Sarikei	2	2	2	2	3
DFS608	human	Sarikei	2	2	2	2	3
DFS609	human	Sarikei	1	1	1	1	3
DFS610	human	Sarikei	2	2	2	2	3
DFS611	human	Sarikei	2	2	2	2	3
DFS612	human	Sarikei	2	2	2	2	3
DFS613	human	Sarikei	2	2	2	2	3
DFS617	human	Sarikei	1	1	1	1	3
DFS620	human	Sarikei	2	2	2	2	3
DFS625	human	Sarikei	1	1	1	1	3
DFS630	human	Sarikei	2	2	2	2	3
DFS668	human	Sarikei	1	1	1	1	3
DFS672	human	Sarikei	2	2	2	2	3
DFS673	human	Sarikei	3	1	1	1	2
DFS674	human	Sarikei	1	1	1	1	3
MRI/021/02	human	Miri	1	1	1	1	3
MRI/028/03	human	Miri	2	3	2	2	2
MRI/031/03	human	Miri	2	3	2	2	2
MRI/039/03	human	Miri	2	2	2	2	3
MRI/054/04	human	Miri	1	1	2	1	2
MRI/065/04	human	Miri	2	2	2	2	3
MRI/081/04	human	Miri	2	2	2	2	3
MRI/082/04	human	Miri	2	2	2	2	3
MRI/083/04	human	Miri	1	1	1	1	3
MRI/093/04	human	Miri	2	2	2	2	3
MRI/095/04	human	Miri	1	1	1	1	3
MRI/096/04	human	Miri	2	2	2	2	3
MRI/097/04	human	Miri	2	3	2	2	2
MRI/099/04	human	Miri	2	2	2	2	3
MRI/100/04	human	Miri	2	3	2	2	2
MRI/101/04	human	Miri	2	2	2	2	3
MRI/114/04	human	Miri	1	1	1	1	3
MRI/115/04	human	Miri	2	2	2	2	3
MRI/121/04	human	Miri	2	2	2	2	3
MRI/122/04	human	Miri	2	2	2	2	3
MRI/131/05	human	Miri	1	1	1	1	3
MRI/137/05	human	Miri	1	1	1	1	3
MRI/147/05	human	Miri	1	1	1	1	3
MRI/151/05	human	Miri	2	3	2	2	2
MRI/155/05	human	Miri	2	2	2	2	3
MRI/162/05	human	Miri	2	2	2	2	3
MRI/167/05	human	Miri	2	2	2	2	3
MRI/170/05	human	Miri	2	2	2	2	3
MRI/174/05	human	Miri	1	1	1	1	3
MRI/184/05	human	Miri	1	1	1	1	3
MRI/191/05	human	Miri	2	2	2	2	3
MRI/196/06	human	Miri	1	1	1	1	3
MRI/197/06	human	Miri	2	2	2	2	3
MRI/203/06	human	Miri	1	1	1	1	3
MRI/204/06	human	Miri	2	2	2	2	3
MRI/205/06	human	Miri	2	2	2	2	3
MRI/207/06	human	Miri	2	2	2	2	3
MRI/214/06	human	Miri	2	2	2	2	3
MRI/218/06	human	Miri	2	2	2	2	3
MRI/225/06	human	Miri	1	1	1	1	3
MRI/231/06	human	Miri	1	1	1	1	3
MRI/232/06	human	Miri	1	1	1	1	3
MRI/234/06	human	Miri	2	2	2	2	3
MRI/241/06	human	Miri	2	2	2	2	3
MRI/242/06	human	Miri	2	2	2	2	3
MRI/243/06	human	Miri	2	2	2	2	3
MRI/245/06	human	Miri	2	2	2	2	3
MRI/246/07	human	Miri	1	1	1	1	3
MRI/247/07	human	Miri	2	2	2	2	3
MRI/248/07	human	Miri	1	1	1	1	3
LWS28	human	Lawas	1	1	1	1	3
LWS29	human	Lawas	1	1	1	1	3
LWS30	human	Lawas	2	2	2	2	3
LWS31	human	Lawas	2	2	2	2	3
LWS32	human	Lawas	1	1	1	1	3
LWS33	human	Lawas	2	2	2	2	3
LWS34	human	Lawas	2	2	2	2	3
LWS35	human	Lawas	1	1	1	1	3
LWS36	human	Lawas	1	1	1	1	3
LWS37	human	Lawas	2	2	2	2	3
LWS38	human	Lawas	1	1	1	1	3
LWS39	human	Lawas	1	1	1	1	3
LWS40	human	Lawas	1	1	1	1	3
LWS42	human	Lawas	2	2	2	2	3
ML004/13	human	Kudat	1	1	1	1	3
ML010/13	human	Kudat	1	1	1	1	3
ML014/13	human	Kudat	1	1	1	1	3
ML018/13	human	Kudat	1	2	1	1	2
ML019/13	human	Kudat	1	1	1	1	3
ML030/13	human	Kudat	1	1	1	1	3
ML031/13	human	Kudat	1	1	1	1	3
ML034/13	human	Kudat	1	1	1	1	3
ML048/13	human	Kudat	1	1	1	1	3
ML049/13	human	Kudat	1	1	1	1	3
ML069/13	human	Kudat	1	1	1	1	3
ML075/13	human	Kudat	1	1	1	1	3
ML076/13	human	Kudat	1	3	1	1	2
ML090/13	human	Kudat	1	1	1	1	3
ML091/13	human	Kudat	1	1	1	1	3
ML092/13	human	Kudat	1	1	1	1	3
ML094/13	human	Kudat	1	1	1	1	3
ML095/13	human	Kudat	1	1	1	1	3
ML098/13	human	Kudat	1	1	1	1	3
ML104/13	human	Kudat	1	1	1	1	3
ML105/13	human	Kudat	1	1	1	1	3
ML106/13	human	Kudat	1	1	1	1	3
ML109/13	human	Kudat	1	1	1	1	3
ML126/13	human	Kudat	1	3	1	1	2
ML142/14	human	Kudat	1	1	1	1	3
ML143/14	human	Kudat	1	1	1	1	3
ML175/13	human	Kudat	1	1	1	1	3
ML184/13	human	Kudat	1	1	1	1	3
ML200/14	human	Kudat	1	1	1	1	3
ML208/13	human	Kudat	1	2	1	1	2
ML209/14	human	Kudat	1	1	1	1	3
ML210/14	human	Kudat	1	1	1	1	3
ML211/14	human	Kudat	1	1	1	1	3
ML212/14	human	Kudat	1	1	1	1	3
ML218/14	human	Kudat	1	1	1	1	3
ML231/13	human	Kudat	1	1	1	1	3
ML242/14	human	Kudat	1	3	1	1	2
ML250/13	human	Kudat	1	1	1	1	3
ML251/13	human	Kudat	1	1	1	1	3
ML285/14	human	Kudat	1	1	1	1	3
ML286/14	human	Kudat	1	1	1	1	3
ML299/14	human	Kudat	1	1	1	1	3
ML334/14	human	Kudat	1	1	1	1	3
ML348/14	human	Kudat	1	1	1	1	3
ML349/14	human	Kudat	1	1	1	1	3
ML359/14	human	Kudat	1	1	1	1	3
ML360/14	human	Kudat	1	3	1	1	2
ML383/14	human	Kudat	1	1	1	1	3
ML405/14	human	Kudat	1	1	1	1	3
ML412/14	human	Kudat	1	1	1	1	3
ML008/13	human	Ranau	1	1	1	1	3
ML009/13	human	Ranau	1	1	1	1	3
ML011/13	human	Ranau	1	3	1	1	2
ML012/13	human	Ranau	2	2	2	2	3
ML028/13	human	Ranau	1	1	1	1	3
ML036/13	human	Ranau	1	1	1	1	3
ML044/13	human	Ranau	1	2	1	1	2
ML059/13	human	Ranau	1	1	1	1	3
ML063/13	human	Ranau	1	1	1	1	3
ML066/13	human	Ranau	1	1	1	1	3
ML068/13	human	Ranau	1	1	1	1	3
ML069/14	human	Ranau	1	1	1	1	3
ML070/14	human	Ranau	1	1	1	1	3
ML071/14	human	Ranau	1	1	1	1	3
ML081/14	human	Ranau	1	1	1	1	3
ML086/13	human	Ranau	2	2	2	2	3
ML088/13	human	Ranau	1	2	1	1	2
ML089/13	human	Ranau	1	1	1	1	3
ML093/14	human	Ranau	2	2	1	2	2
ML096/13	human	Ranau	1	1	1	1	3
ML101/13	human	Ranau	1	1	1	1	3
ML102/14	human	Ranau	1	1	1	1	3
ML112/13	human	Ranau	1	1	1	1	3
ML120/13	human	Ranau	1	1	1	1	3
ML127/14	human	Ranau	2	2	2	2	3
ML128/14	human	Ranau	1	1	1	1	3
ML130/13	human	Ranau	1	1	1	1	3
ML131/13	human	Ranau	1	1	1	1	3
ML138/14	human	Ranau	1	1	1	1	3
ML144/13	human	Ranau	1	1	1	1	3
ML145/13	human	Ranau	1	1	1	1	3
ML154/14	human	Ranau	1	1	1	1	3
ML160/13	human	Ranau	1	1	1	1	3
ML161/13	human	Ranau	1	1	1	1	3
ML162/13	human	Ranau	1	1	1	1	3
ML163/13	human	Ranau	1	1	1	1	3
ML165/13	human	Ranau	2	2	2	2	3
ML174/13	human	Ranau	1	1	1	1	3
ML176/13	human	Ranau	1	1	1	1	3
ML186/13	human	Ranau	1	1	1	1	3
ML187/13	human	Ranau	1	1	1	1	3
ML188/13	human	Ranau	1	1	1	1	3
ML190/14	human	Ranau	1	1	1	1	3
ML191/14	human	Ranau	1	1	1	1	3
ML192/14	human	Ranau	1	1	1	1	3
ML205/13	human	Ranau	1	1	1	1	3
ML206/13	human	Ranau	1	1	1	1	3
ML207/13	human	Ranau	1	1	1	1	3
ML215/13	human	Ranau	3	1	1	1	2
ML216/13	human	Ranau	1	1	1	1	3
ML221/13	human	Ranau	1	1	1	1	3
ML221/14	human	Ranau	1	1	1	1	3
ML222/14	human	Ranau	2	2	2	2	3
ML225/13	human	Ranau	3	1	1	1	2
ML226/13	human	Ranau	2	2	2	2	3
ML232/13	human	Ranau	1	1	1	1	3
ML243/14	human	Ranau	2	2	2	2	3
ML255/14	human	Ranau	2	2	2	2	3
ML258/14	human	Ranau	1	1	1	1	3
ML313/14	human	Ranau	1	1	1	1	3
ML345/14	human	Ranau	1	3	1	1	2
ML354/14	human	Ranau	1	1	1	1	3
ML355/14	human	Ranau	1	3	1	1	2
ML406/14	human	Ranau	1	3	1	1	2
ML407/14	human	Ranau	1	1	1	1	3
ML433/14	human	Ranau	1	1	1	1	3
ML005/13	human	Tenom	2	2	2	2	3
ML006/13	human	Tenom	2	2	2	2	3
ML007/13	human	Tenom	1	1	1	1	3
ML021/13	human	Tenom	1	1	1	1	3
ML038/13	human	Tenom	1	1	1	1	3
ML039/13	human	Tenom	1	1	1	1	3
ML040/13	human	Tenom	1	1	1	1	3
ML054/13	human	Tenom	1	3	1	1	2
ML055/13	human	Tenom	1	1	1	1	3
ML065/13	human	Tenom	1	1	1	1	3
ML078/14	human	Tenom	1	1	1	1	3
ML087/13	human	Tenom	1	1	1	1	3
ML097/13	human	Tenom	1	1	1	1	3
ML110/14	human	Tenom	1	1	1	1	3
ML113/13	human	Tenom	1	1	1	1	3
ML114/13	human	Tenom	1	1	1	1	3
ML137/14	human	Tenom	1	2	1	1	2
ML146/13	human	Tenom	1	1	1	1	3
ML147/13	human	Tenom	1	1	1	1	3
ML148/13	human	Tenom	1	1	1	1	3
ML149/13	human	Tenom	1	1	1	1	3
ML150/13	human	Tenom	1	2	1	1	2
ML152/14	human	Tenom	1	1	1	1	3
ML153/14	human	Tenom	1	3	1	1	2
ML155/14	human	Tenom	1	1	1	1	3
ML161/14	human	Tenom	1	1	1	1	3
ML167/13	human	Tenom	1	1	1	1	3
ML168/13	human	Tenom	1	1	1	1	3
ML199/13	human	Tenom	1	1	1	1	3
ML211/13	human	Tenom	1	2	1	1	2
ML233/13	human	Tenom	1	1	1	1	3
ML234/13	human	Tenom	2	2	2	2	3
ML235/13	human	Tenom	1	1	1	1	3
ML240/14	human	Tenom	1	1	1	1	3
ML241/14	human	Tenom	2	3	2	2	2
ML247/14	human	Tenom	1	1	1	1	3
ML283/14	human	Tenom	2	2	2	2	3
ML289/14	human	Tenom	1	1	1	1	3
ML290/14	human	Tenom	1	1	1	1	3
ML308/14	human	Tenom	2	2	2	2	3
ML316/14	human	Tenom	1	1	1	1	3
ML322/14	human	Tenom	1	1	1	1	3
ML330/14	human	Tenom	1	1	1	1	3
ML331/14	human	Tenom	1	1	1	1	3
ML346/14	human	Tenom	1	1	1	1	3
ML350/14	human	Tenom	1	1	1	1	3
ML402/14	human	Tenom	1	1	1	1	3
ML419/14	human	Tenom	1	1	1	1	3
MF347	long-tailed macaque	Selangor	3	3	3	3	3
MF349	long-tailed macaque	Selangor	3	3	3	3	3
MF350	long-tailed macaque	Selangor	3	3	3	3	3
MF351	long-tailed macaque	Selangor	3	3	3	3	3
MF353	long-tailed macaque	Selangor	3	3	3	3	3
MF354	long-tailed macaque	Selangor	3	3	3	3	3
MF356	long-tailed macaque	Selangor	3	3	3	3	3
MF358	long-tailed macaque	Selangor	3	3	3	3	3
MF361	long-tailed macaque	Selangor	3	3	3	3	3
MF362	long-tailed macaque	Selangor	3	3	3	3	3
MF363	long-tailed macaque	Selangor	3	2	3	3	2
MF415	long-tailed macaque	Selangor	3	3	3	3	3
MF419	long-tailed macaque	Selangor	3	3	3	3	3
MF452	long-tailed macaque	Selangor	3	3	3	3	3
MF555	long-tailed macaque	Selangor	3	3	3	3	3
MF809	long-tailed macaque	Negeri Sembilan	3	3	1	3	2
MF813	long-tailed macaque	Negeri Sembilan	2	2	2	2	3
MF834	long-tailed macaque	Negeri Sembilan	2	3	2	2	2
MF840	long-tailed macaque	Negeri Sembilan	3	2	2	2	2
MF842	long-tailed macaque	Negeri Sembilan	2	3	1	0	0
MF843	long-tailed macaque	Negeri Sembilan	2	2	2	2	3
MF873	long-tailed macaque	Perak	2	2	2	2	3
MF886	long-tailed macaque	Perak	2	2	2	2	3
MF895	long-tailed macaque	Perak	2	2	2	2	3
MF898	long-tailed macaque	Perak	3	3	3	3	3
MF899	long-tailed macaque	Perak	2	2	2	2	3
KEL01	human	Kelantan	3	3	3	3	3
KEL02	human	Kelantan	3	3	3	3	3
KEL03	human	Kelantan	3	3	3	3	3
KEL04	human	Kelantan	3	3	3	3	3
KEL05	human	Kelantan	3	3	3	3	3
KEL06	human	Kelantan	3	3	3	3	3
KEL07	human	Kelantan	3	3	3	3	3
KEL08	human	Kelantan	3	3	3	3	3
KEL09	human	Kelantan	3	3	3	3	3
KEL10	human	Kelantan	3	3	3	3	3
KEL12	human	Kelantan	3	3	3	3	3
KEL14	human	Kelantan	3	3	3	3	3
KEL15	human	Kelantan	3	3	3	3	3
KEL16	human	Kelantan	3	3	3	3	3
KEL18	human	Kelantan	3	3	3	3	3
KEL20	human	Kelantan	3	2	3	3	2
KEL21	human	Kelantan	3	3	3	3	3
KEL22	human	Kelantan	3	3	3	3	3
KEL23	human	Kelantan	3	3	3	3	3
KEL24	human	Kelantan	3	3	3	3	3
KEL25	human	Kelantan	3	2	3	3	2
KEL26	human	Kelantan	3	2	3	3	2
KEL27	human	Kelantan	3	3	3	3	3
KEL28	human	Kelantan	3	3	3	3	3
KEL30	human	Kelantan	3	3	3	3	3
KEL31	human	Kelantan	3	3	3	3	3
KEL32	human	Kelantan	3	3	3	3	3
KEL34	human	Kelantan	3	3	3	3	3
KEL35	human	Kelantan	3	3	3	3	3
KEL36	human	Kelantan	3	3	3	3	3
KEL38	human	Kelantan	3	2	3	3	2
KEL39	human	Kelantan	3	3	3	3	3
KEL40	human	Kelantan	3	3	3	3	3
KEL41	human	Kelantan	3	3	3	3	3
KEL42	human	Kelantan	3	2	3	3	2
KEL43	human	Kelantan	3	3	3	3	3
KEL44	human	Kelantan	3	3	3	3	3
KEL45	human	Kelantan	3	3	3	3	3
PHG01	human	Pahang	3	3	3	3	3
PHG02	human	Pahang	3	3	3	3	3
PHG03	human	Pahang	3	3	3	3	3
PHG04	human	Pahang	3	3	3	3	3
PHG05	human	Pahang	3	3	3	3	3
PHG06	human	Pahang	3	3	3	3	3
PHG07	human	Pahang	3	3	3	3	3
PHG08	human	Pahang	3	3	3	3	3
PHG09	human	Pahang	3	3	3	3	3
PHG10	human	Pahang	3	3	3	3	3
PHG11	human	Pahang	1	3	3	3	2
PHG12	human	Pahang	3	3	3	3	3
PHG13	human	Pahang	3	3	3	3	3
PHG14	human	Pahang	3	3	3	3	3
PHG15	human	Pahang	3	3	3	3	3
PHG16	human	Pahang	3	2	3	3	2
PHG17	human	Pahang	3	3	3	3	3
PHG18	human	Pahang	3	2	3	3	2
PHG19	human	Pahang	3	3	3	3	3
PHG20	human	Pahang	3	3	3	3	3
PHG21	human	Pahang	3	3	3	3	3
PHG22	human	Pahang	3	3	3	3	3
PHG23	human	Pahang	3	3	3	3	3
PHG24	human	Pahang	3	3	3	3	3
PHG25	human	Pahang	3	3	3	3	3
PHG26	human	Pahang	3	3	3	3	3
PHG27	human	Pahang	3	1	3	3	2
PHG28	human	Pahang	3	3	3	3	3
PHG29	human	Pahang	3	3	3	3	3
PHG30	human	Pahang	3	3	3	3	3
PHG31	human	Pahang	3	3	3	3	3
PHG32	human	Pahang	3	2	3	3	2
PHG33	human	Pahang	3	3	3	3	3
PHG34	human	Pahang	3	3	3	3	3
PHG35	human	Pahang	3	3	3	3	3
PHG36	human	Pahang	3	3	3	3	3
PHG37	human	Pahang	3	3	3	3	3
PHG38	human	Pahang	2	3	3	3	2
PHG39	human	Pahang	3	3	3	3	3
PHG40	human	Pahang	3	3	3	3	3
PHG41	human	Pahang	3	3	3	3	3
PHG42	human	Pahang	3	3	3	3	3
PHG43	human	Pahang	3	2	3	3	2
PHG44	human	Pahang	3	3	3	3	3
PHG45	human	Pahang	3	3	3	3	3
PHG46	human	Pahang	3	3	3	3	3
PHG47	human	Pahang	3	3	3	3	3
PHG48	human	Pahang	3	3	3	3	3
PHG49	human	Pahang	3	3	3	3	3
PHG50	human	Pahang	3	3	3	3	3
PKNH_v2		laboratory isolate	3	3	3	3	3
PkNURI_pcr		laboratory isolate	3	3	3	3	3
PkHackeri		laboratory isolate	3	3	3	3	3
PkPhilippines		laboratory isolate	3	2	3	3	2
PkMR4H		laboratory isolate	3	2	3	3	2
PkHAW		laboratory isolate	3	3	3	3	3
PkMalayan		laboratory isolate	3	3	3	3	3
